# Supplementary material for: m6aViewer: software for the detection, analysis, and visualization of N6-methyladenosine peaks from m6A-seq/ME-RIP sequencing data
Source: RNA. 2017 Oct;23(10):1493–501. doi: 10.1261/rna.058206.116 (PMC5602108; doi:10.1261/rna.058206.116)
Supplement: Supplemental Material [file supp_058206.116_Supplemental_Data.xlsx]

## Sheet: Linder et al,2015 m6A benchmark
m6A positions reported by Linder et al, 2015		Nearest called peak	Distance to nearest called peak	Nearest called peak	Distance to nearest called peak	Nearest called peak	Distance to nearest called peak	Nearest called peak	Distance to nearest called peak	Nearest called peak	Distance to nearest called peak
Chromosome	m6A Position	m6aViewer	m6aViewer	m6aViewer deconvolution	m6aViewer deconvolution	exomePeak	exomePeak	MeTPeak	MeTPeak	MACS2	MACS2
chr1	1248745	1248762	17	1248708	37	1248882	137	1249094	349	1248753	8
chr1	2239337	2239339	2	2239337	0	2239306	31	2239319	18	2239351	14
chr1	6283019	6283104	85	6283026	7	6283091	72	6283089	70	6283123	104
chr1	6284801	6284777	24	6284801	0	6284885	84	6284925	124	6284821	20
chr1	6285084	6285075	9	6285079	5	6284885	199	6284925	159	6285101	17
chr1	6681833	6681884	51	6681833	0	6681825	8	6681787	46	6681893	60
chr1	6681933	6681884	49	6681933	0	6681825	108	6681787	146	6681893	40
chr1	6681938	6681884	54	6681933	5	6681825	113	6681787	151	6681893	45
chr1	10521361	10521419	58	10521335	26	10521555	194	10521425	64	10521420	59
chr1	11083483	11083521	38	11083483	0	11083560	77	11083564	81	11083529	46
chr1	11083492	11083521	29	11083483	9	11083560	68	11083564	72	11083529	37
chr1	12035292	12035250	42	12035332	40	12034236	1056	12035201	91	12035198	94
chr1	14106254	14106237	17	14106253	1	14105862	392	14106292	38	14106243	11
chr1	15987590	15987593	3	15987589	1	15987290	300	15987006	584	15987601	11
chr1	16053664	16053647	17	16053664	0	16053267	397	16054028	364	16053651	13
chr1	16060755	16060778	23	16060784	29	16060786	31	16054277	6478	16054074	6681
chr1	16255121	16255138	17	16255153	32	16256996	1875	16255351	230	16255146	25
chr1	16265982	16266001	19	16266020	38	16266260	278	16266201	219	16266005	23
chr1	16266158	16266161	3	16266158	0	16266260	102	16266201	43	16266171	13
chr1	16266166	16266161	5	16266158	8	16266260	94	16266201	35	16266171	5
chr1	16577361	16577357	4	16577340	21	16577262	99	16577276	85	16577380	19
chr1	19585330	19585330	0	19585337	7	19585440	110	19585386	56	19585320	10
chr1	19655428	19655426	2	19655428	0	19655449	21	19655594	166	19655437	9
chr1	23637238	23637288	50	23637279	41	23636993	245	23636985	253	23637317	79
chr1	24078435	24078413	22	24078400	35	24078080	355	24078405	30	24078421	14
chr1	24086113	24086098	15	24086113	0	24084899	1214	24086077	36	24086102	11
chr1	26142500	26142467	33	26142509	9	26142412	88	26142399	101	26142479	21
chr1	26497246	26497256	10	26497245	1	26497260	14	26497263	17	26497262	16
chr1	28176687	28176739	52	28176687	0	28175293	1394	28175305	1382	28176743	56
chr1	28607480	28607513	33	28607480	0	28607537	57	28607511	31	28607520	40
chr1	28661417	28661411	6	28661427	10	28661261	156	28661273	144	28661405	12
chr1	28661427	28661411	16	28661427	0	28661261	166	28661273	154	28661405	22
chr1	29069898	29069862	36	29069848	50	29082373	12475	29070109	211	29069847	51
chr1	32636618	32636641	23	32636618	0	32636714	96	32636739	121	32636646	28
chr1	33241448	33241443	5	33241472	24	33241379	69	33241433	15	33241458	10
chr1	33292276	33292226	50	33292275	1	33292187	89	33292201	75	33292233	43
chr1	33402445	33402441	4	33402441	4	33402611	166	33402618	173	33402453	8
chr1	35321293	35321295	2	35321326	33	35321206	87	35321203	90	35321303	10
chr1	36026109	36026129	20	36026135	26	36026145	36	36026138	29	36026153	44
chr1	36558836	36558832	4	36558842	6	36558850	14	36558836	0	36558837	1
chr1	36859465	36859528	63	36859495	30	36859498	33	36859483	18	36859399	66
chr1	38032495	38032481	14	38032505	10	38033483	988	38032510	15	38032526	31
chr1	39304685	39304706	21	39304696	11	39304907	222	39304885	200	39304723	38
chr1	43392290	43392262	28	43392298	8	43392433	143	43392458	168	43392278	12
chr1	47101453	47101419	34	47101436	17	47101452	1	47101452	1	47101450	3
chr1	51439686	51439687	1	51439686	0	51438004	1682	51439721	35	51439686	0
chr1	52344064	52344050	14	52344055	9	52325072	18992	52325059	19005	52344077	13
chr1	55207742	55207753	11	55207742	0	55207640	102	55207679	63	55207801	59
chr1	55207822	55207827	5	55207812	10	55207640	182	55207679	143	55207801	21
chr1	55316370	55316409	39	55316356	14	55316438	68	55316395	25	55316418	48
chr1	55316439	55316409	30	55316444	5	55316438	1	55316395	44	55316418	21
chr1	59247681	59247624	57	59247706	25	59247569	112	59247578	103	59247648	33
chr1	59247740	59247792	52	59247706	34	59247569	171	59247578	162	59247820	80
chr1	65157543	65157528	15	65157522	21	65157497	46	65157501	42	65157525	18
chr1	67450412	67450420	8	67450412	0	67450412	0	67450394	18	67450439	27
chr1	82456195	82456190	5	82456195	0	82456213	18	82456526	331	82456199	4
chr1	91403330	91403308	22	91403311	19	91403368	38	91403409	79	91403342	12
chr1	93602389	93602329	60	93602336	53	93601217	1172	93602437	48	93602336	53
chr1	93602592	93602574	18	93602591	1	93601217	1375	93602474	118	93602546	46
chr1	93620218	93620193	25	93620217	1	93620984	766	93620194	24	93620203	15
chr1	94337683	94337679	4	94337672	11	94338189	506	94342434	4751	94337718	35
chr1	94342259	94342270	11	94342268	9	94342154	105	94342434	175	94342290	31
chr1	94342851	94342815	36	94342788	63	94342154	697	94342434	417	94342829	22
chr1	109242564	109242580	16	109242564	0	109242060	504	109242274	290	109242580	16
chr1	110135150	110135145	5	110135150	0	110135100	50	110135097	53	110135147	3
chr1	110883601	110883617	16	110883617	16	110882796	805	110883678	77	110883635	34
chr1	110884663	110884677	14	110884662	1	110885682	1019	110884703	40	110884715	52
chr1	112308700	112308652	48	112308651	49	112309133	433	112309086	386	112308656	44
chr1	112308843	112308823	20	112308843	0	112309133	290	112309086	243	112308848	5
chr1	112309628	112309595	33	112309628	0	112309133	495	112309086	542	112309606	22
chr1	113456620	113456633	13	113456607	13	113458452	1832	113456547	73	113456642	22
chr1	113460267	113460259	8	113460274	7	113458464	1803	113460227	40	113460275	8
chr1	115110686	115110674	12	115110647	39	115111967	1281	115111649	963	115110707	21
chr1	115316917	115316857	60	115316839	78	115316875	42	115316888	29	115316878	39
chr1	121129787	121129756	31	121129787	0	121129791	4	121129788	1	121129771	16
chr1	147092389	147092389	0	147092389	0	147092391	2	147092406	17	147092393	4
chr1	149915855	149915830	25	149915831	24	149916185	330	149916181	326	149915830	25
chr1	150131630	150131657	27	150131630	0	150131645	15	150131636	6	150131666	36
chr1	150443643	150443634	9	150443643	0	150443446	197	150443595	48	150443627	16
chr1	150594659	150594658	1	150594659	0	150594687	28	150594694	35	150594681	22
chr1	151220681	151220715	34	151220681	0	151220676	5	151220686	5	151220722	41
chr1	151220723	151220715	8	151220745	22	151220690	33	151220697	26	151220722	1
chr1	151260602	151260536	66	151260532	70	151260548	54	151260550	52	151260538	64
chr1	151288258	151288311	53	151288283	25	151288483	225	151288481	223	151288308	50
chr1	151377825	151377793	32	151377821	4	151378036	211	151377964	139	151377833	8
chr1	151378529	151378522	7	151378564	35	151378048	481	151378786	257	151378564	35
chr1	153617722	153617755	33	153617722	0	153617772	50	153617748	26	153617828	106
chr1	153617770	153617755	15	153617722	48	153617772	2	153617762	8	153617828	58
chr1	153617844	153617845	1	153617844	0	153617772	72	153617762	82	153617828	16
chr1	153633793	153633793	0	153633793	0	153633796	3	153633801	8	153633813	20
chr1	154522602	154522720	118	154522593	9	154522691	89	154522736	134	154522730	128
chr1	154931994	154931964	30	154931948	46	154931990	4	154931985	9	154931988	6
chr1	155735141	155735157	16	155735171	30	155735344	203	155735123	18	155735182	41
chr1	156235946	156235944	2	156235927	19	156235934	12	156235938	8	156235955	9
chr1	156235985	156235944	41	156235927	58	156235934	51	156235938	47	156235955	30
chr1	156564548	156564489	59	156564477	71	156564952	404	156565090	542	156564510	38
chr1	156697178	156697167	11	156697183	5	156696151	1027	156697151	27	156697206	28
chr1	156721458	156721404	54	156713984	7474	156721438	20	156721443	15	156721414	44
chr1	156756559	156756500	59	156756553	6	156747434	9125	156756630	71	156756509	50
chr1	156770458	156770465	7	156770458	0	156768853	1605	156770435	23	156770474	16
chr1	160209827	160209815	12	160209820	7	160209896	69	160209879	52	160209852	25
chr1	161200182	161200157	25	161200182	0	161200296	114	161200215	33	161200158	24
chr1	172411812	172411753	59	172411713	99	172411765	47	172411770	42	172411757	55
chr1	179064456	179064443	13	179064456	0	179064426	30	179064388	68	179064439	17
chr1	179834547	179834527	20	179834529	18	179834623	76	179834664	117	179834560	13
chr1	179887286	179887293	7	179887290	4	179887157	129	179887088	198	179887299	13
chr1	181059139	181059119	20	181059112	27	181059267	128	181059281	142	181058995	144
chr1	181059353	181059322	31	181059352	1	181059267	86	181059281	72	181059305	48
chr1	200376505	200376458	47	200376486	19	200376577	72	200376369	136	200376464	41
chr1	200818250	200818255	5	200818228	22	200818228	22	200818215	35	200818262	12
chr1	201938958	201938955	3	201938958	0	201938826	132	201938837	121	201938960	2
chr1	202698122	202698085	37	202698123	1	202698044	78	202698077	45	202698110	12
chr1	203821830	203821806	24	203821795	35	203821643	187	203821514	316	203821808	22
chr1	214818726	214818716	10	214818726	0	214817435	1291	214818686	40	214818727	1
chr1	215793521	215793503	18	215793523	2	215793322	199	215793681	160	215793506	15
chr1	224345578	224345594	16	224345578	0	224345391	187	224345413	165	224345601	23
chr1	224577259	224577261	2	224577264	5	224579369	2110	224579384	2125	224577286	27
chr1	224577325	224577261	64	224577264	61	224579369	2044	224579384	2059	224577286	39
chr1	224577441	224577406	35	224577428	13	224579369	1928	224579384	1943	224577425	16
chr1	226175717	226175653	64	226175670	47	226175976	259	226175984	267	226175677	40
chr1	227935786	227935807	21	227935786	0	227941347	5561	227941353	5567	227935822	36
chr1	228582234	228582249	15	228582238	4	228582437	203	228582397	163	228582260	26
chr1	229730642	229730628	14	229730607	35	229729045	1597	229734169	3527	229730648	6
chr1	231489055	231489058	3	231489055	0	231488819	236	231488782	273	231489059	4
chr1	234519598	234519612	14	234519625	27	234514893	4705	234514838	4760	234519607	9
chr1	234519626	234519612	14	234519625	1	234514893	4733	234514838	4788	234519607	19
chr1	234743163	234743196	33	234743180	17	234743145	18	234743263	100	234743224	61
chr1	235295133	235295114	19	235295130	3	235295125	8	235295134	1	235295121	12
chr1	244218394	244218390	4	244218394	0	244217896	498	244218444	50	244218401	7
chr1	244218542	244218605	63	244218542	0	244217896	646	244218492	50	244218604	62
chr1	244869004	244868999	5	244868992	12	244869062	58	244869075	71	244868990	14
chr10	3180083	3180045	38	3180089	6	3180053	30	3180069	14	3180065	18
chr10	5790996	5791073	77	5791055	59	5791063	67	5791041	45	5791055	59
chr10	14939170	14939054	116	14939170	0	14940254	1084	14939112	58	14939067	103
chr10	22618620	22618639	19	22618619	1	22617907	713	22618500	120	22618651	31
chr10	28884766	28884770	4	28884766	0	28888004	3238	28887978	3212	28884779	13
chr10	43326686	43326699	13	43326686	0	43326274	412	43326560	126	43326705	19
chr10	60047415	60047395	20	60047415	0	60042267	5148	60042233	5182	60047402	13
chr10	61548801	61548779	22	61548797	4	61548789	12	61548804	3	61548797	4
chr10	70742627	70742654	27	70742627	0	70742048	579	70742519	108	70742653	26
chr10	70968729	70968705	24	70968729	0	70968660	69	70968656	73	70968723	6
chr10	75543011	75542952	59	75542952	59	75542984	27	75542959	52	75542969	42
chr10	77158195	77158156	39	77158154	41	77158481	286	77158508	313	77158178	17
chr10	77158802	77158788	14	77158791	11	77158481	321	77158508	294	77158820	18
chr10	81113892	81113813	79	81113892	0	81113781	111	81113889	3	81113824	68
chr10	97423433	97423391	42	97423446	13	97423406	27	97423401	32	97423405	28
chr10	98744775	98744802	27	98744798	23	98744658	117	98744636	139	98744843	68
chr10	99093368	99093316	52	99093331	37	99093281	87	99093429	61	99093334	34
chr10	103558815	103558801	14	103558796	19	103558533	282	103558549	266	103558837	22
chr10	103826678	103826672	6	103826677	1	103826845	167	103827077	399	103826661	17
chr10	103827325	103827323	2	103827325	0	103826845	480	103827077	248	103827340	15
chr10	103827693	103827610	83	103827693	0	103826845	848	103827077	616	103827609	84
chr10	103867714	103867736	22	103867687	27	103868136	422	103867765	51	103867748	34
chr10	103867719	103867736	17	103867687	32	103868136	417	103867765	46	103867748	29
chr10	103867914	103867898	16	103867900	14	103868136	222	103867774	140	103867932	18
chr10	103899533	103899455	78	103899533	0	103899355	178	103899435	98	103899458	75
chr10	103906821	103906914	93	103906821	0	103906800	21	103906853	32	103906923	102
chr10	103906912	103906914	2	103906931	19	103906800	112	103906923	11	103906923	11
chr10	105205302	105205292	10	105205302	0	105205329	27	105205322	20	105205284	18
chr10	105762264	105762172	92	105762248	16	105762499	235	105762547	283	105762190	74
chr10	112361513	112361526	13	112361513	0	112360934	579	112360932	581	112361523	10
chr10	119042837	119042819	18	119042863	26	119043480	643	119042817	20	119042842	5
chr10	121436059	121436076	17	121436385	326	121436074	15	121436118	59	121436070	11
chr10	121436593	121436594	1	121436593	0	121436597	4	121436612	19	121436594	1
chr10	121658102	121658087	15	121658102	0	121655334	2768	121658062	40	121658091	11
chr10	126631522	126631518	4	126631547	25	126643128	11606	126643133	11611	126631541	19
chr10	127524858	127524776	82	127524858	0	127525281	423	127524824	34	127524774	84
chr10	129322937	129322979	42	129322966	29	129237423	85514	129897969	575032	129322972	35
chr10	129897250	129897248	2	129897254	4	129896078	1172	129897969	719	129897272	22
chr10	135126374	135126378	4	135126374	0	135126485	111	135126376	2	135126389	15
chr11	644472	644418	54	644414	58	644443	29	644468	4	644436	36
chr11	1010824	1010836	12	1010824	0	1010842	18	869307	141517	1010838	14
chr11	11964381	11964450	69	11964381	0	11966745	2364	11964324	57	11964441	60
chr11	11977718	11977715	3	11977718	0	11977569	149	11977978	260	11977722	4
chr11	32953403	32953390	13	32953403	0	32953440	37	32953480	77	32953400	3
chr11	34167811	34167797	14	34167811	0	34165930	1881	34165683	2128	34167805	6
chr11	46765653	46765605	48	46765666	13	46765518	135	46765605	48	46765616	37
chr11	47493764	47493738	26	47493749	15	47493526	238	47493710	54	47493754	10
chr11	47744741	47744723	18	47744755	14	47743210	1531	47743192	1549	47744755	14
chr11	47800604	47800579	25	47800604	0	47800596	8	47800616	12	47800601	3
chr11	57428865	57428942	77	57428865	0	57428935	70	57428923	58	57428941	76
chr11	57439964	57439948	16	57439973	9	57437855	2109	57439802	162	57439948	16
chr11	58346745	58346745	0	58346745	0	58346750	5	58346736	9	58346759	14
chr11	61213652	61213669	17	61213652	0	61209671	3981	61213605	47	61213670	18
chr11	61213678	61213669	9	61213652	26	61209671	4007	61213605	73	61213670	8
chr11	61563375	61563383	8	61563375	0	61563671	296	61563517	142	61563398	23
chr11	62415417	62415395	22	62415395	22	62415379	38	62415488	71	62415413	4
chr11	62558152	62558111	41	62558142	10	62558079	73	62558082	70	62558117	35
chr11	62656182	62656194	12	62656182	0	62656235	53	62656230	48	62656209	27
chr11	63449013	63449006	7	63449013	0	63448996	17	63449021	8	63525865	76852
chr11	64577916	64577904	12	64577916	0	64577944	28	64572083	5833	64577936	20
chr11	64621596	64621584	12	64621571	25	64621742	146	64621730	134	64621602	6
chr11	64893465	64893474	9	64893450	15	64893475	10	64893473	8	64893484	19
chr11	65270276	65270281	5	65270276	0	65270363	87	65270257	19	65270291	15
chr11	65421883	65421840	43	65421914	31	65421866	17	65421834	49	65421845	38
chr11	71707404	71707420	16	71707404	0	71707430	26	71707408	4	71707434	30
chr11	71724367	71724331	36	71724337	30	71724686	319	71724213	154	71724359	8
chr11	72004478	72004446	32	72004427	51	72004479	1	72004442	36	72004480	2
chr11	82880839	82880823	16	82880845	6	82880764	75	82880758	81	82880826	13
chr11	85375056	85375037	19	85375030	26	85375175	119	85375160	104	85375060	4
chr11	130013497	130013457	40	130013497	0	130013477	20	130013420	77	130013470	27
chr12	1005653	1005632	21	1005653	0	1005553	100	1005555	98	1005499	154
chr12	1895338	1895384	46	1895364	26	1895385	47	1895367	29	1895392	54
chr12	2967886	2967864	22	2967859	27	2968038	152	2968115	229	2967888	2
chr12	6666282	6666348	66	6666320	38	6666391	109	6666404	122	6666368	86
chr12	7085069	7085069	0	7085069	0	7085060	9	7085043	26	7085059	10
chr12	10852141	10852140	1	10852129	12	10852968	827	10852169	28	10852163	22
chr12	46315810	46315783	27	46315786	24	46315739	71	46315761	49	46315807	3
chr12	49223888	49223876	12	49223886	2	49224078	190	49224107	219	49223891	3
chr12	52388153	52388114	39	52388134	19	52388082	71	52388060	93	52388121	32
chr12	53900050	53900062	12	53900050	0	53900065	15	53900045	5	53900080	30
chr12	57009036	57008951	85	57009066	30	57009137	101	57009128	92	57008979	57
chr12	58217242	58217214	28	58217238	4	58217100	142	58217064	178	58217230	12
chr12	67699302	67699293	9	67699345	43	67699617	315	67699333	31	67699269	33
chr12	67706630	67706639	9	67706629	1	67706644	14	67706649	19	67706643	13
chr12	69236148	69236050	98	69236148	0	69235943	205	69236070	78	69236072	76
chr12	69663384	69663380	4	69663378	6	69659904	3480	69663404	20	69663384	0
chr12	72050939	72050874	65	72050912	27	72050899	40	72053924	2985	72050900	39
chr12	72179489	72179497	8	72179517	28	72178027	1462	72179440	49	72179508	19
chr12	74932840	74932817	23	74932814	26	74933017	177	74933043	203	74932823	17
chr12	95694256	95694271	15	95694255	1	95694308	52	95694323	67	95694275	19
chr12	95905733	95905743	10	95905733	0	95906171	438	95906157	424	95905765	32
chr12	95907825	95907868	43	95907779	46	95907756	69	95907861	36	95907874	49
chr12	98941795	98941820	25	98941776	19	98941797	2	98941793	2	98941827	32
chr12	98995327	98995336	9	98995327	0	98995343	16	98995333	6	98995335	8
chr12	106633001	106633000	1	106632983	18	106632952	49	106632977	24	106633008	7
chr12	106633382	106633371	11	106633387	5	106633384	2	106633375	7	106633401	19
chr12	112460302	112460302	0	112460302	0	112460431	129	112460312	10	112460305	3
chr12	112460599	112460586	13	112460599	0	112460435	164	112460607	8	112460598	1
chr12	120898315	120898305	10	120898315	0	120898169	146	120898357	42	120898311	4
chr12	120941452	120941448	4	120941462	10	120941495	43	120941495	43	120941476	24
chr12	122499230	122499214	16	122499230	0	122499214	16	122499551	321	122499217	13
chr12	122627337	122627337	0	122627320	17	122627159	178	122627160	177	122627338	1
chr12	123950663	123950682	19	123950663	0	123950604	59	123950605	58	123950694	31
chr12	125510073	125510090	17	125510073	0	125510097	24	125510079	6	125510113	40
chr12	133297568	133297531	37	133297568	0	133297568	0	133297573	5	133297539	29
chr13	28197096	28197096	0	28197088	8	28197230	134	28197209	113	28197098	2
chr13	28197241	28197255	14	28197241	0	28197230	11	28197209	32	28197277	36
chr13	28536582	28536571	11	28536577	5	28536874	292	28536865	283	28536603	21
chr13	31711465	31711435	30	31711439	26	31711961	496	31711500	35	31711467	2
chr13	36909606	36909728	122	36909611	5	36909608	2	36909712	106	36909768	162
chr13	45008641	45008683	42	45008612	29	45008765	124	45008751	110	45008685	44
chr13	53035579	53035616	37	53035623	44	53033677	1902	53035819	240	53035635	56
chr13	73321053	73321075	22	73321053	0	73320986	67	73320990	63	73321083	30
chr13	77459532	77459509	23	77459539	7	77460029	497	77459566	34	77459538	6
chr13	77581772	77581732	40	77581772	0	77581625	147	77581612	160	77581749	23
chr13	107196336	107196358	22	107196336	0	107208132	11796	107208136	11800	107196392	56
chr13	111372287	111372221	66	111372287	0	111372053	234	111372051	236	111372254	33
chr13	111532075	111532045	30	111532108	33	111538654	6579	111538708	6633	111532070	5
chr14	23344876	23344858	18	23344875	1	23344871	5	23344854	22	23344853	23
chr14	23536746	23536749	3	23536762	16	23539770	3024	23528543	8203	23536767	21
chr14	23794747	23794677	70	23794747	0	23794633	114	23794630	117	23794689	58
chr14	24662347	24662321	26	24662341	6	24662887	540	24662198	149	24662368	21
chr14	31355243	31355236	7	31355243	0	31355226	17	31355252	9	31355248	5
chr14	32560719	32560706	13	32560709	10	32560532	187	32560878	159	32560700	19
chr14	32563095	32563001	94	32563095	0	32563149	54	32563191	96	32563014	81
chr14	39649877	39649858	19	39649877	0	39650962	1085	39650964	1087	39649865	12
chr14	39651054	39651047	7	39651045	9	39650962	92	39650964	90	39651050	4
chr14	47669766	47669801	35	45711574	1958192	45716246	1953520	47311000	358766	45693570	1976196
chr14	50085501	50085526	25	50085492	9	50086404	903	50086380	879	50085560	59
chr14	50088993	50088988	5	50088993	0	50088814	179	50088917	76	50089003	10
chr14	50251216	50251203	13	50251193	23	50251190	26	50251225	9	50251225	9
chr14	50360891	50360836	55	50360896	5	50360907	16	50360905	14	50360855	36
chr14	51721173	51721177	4	51721173	0	51718895	2278	51721184	11	51721176	3
chr14	53110256	53110213	43	53243671	133415	53110256	0	53110257	1	53243705	133449
chr14	61113014	61113134	120	61113006	8	61112521	493	61114084	1070	61112893	121
chr14	63842514	63842504	10	63842540	26	63842515	1	63842532	18	63842531	17
chr14	69521194	69521171	23	69521194	0	69520941	253	69521004	190	69521192	2
chr14	70238179	70238160	19	70238179	0	70238186	7	70238183	4	70238156	23
chr14	73686354	73686322	32	73686309	45	73686237	117	73686214	140	73686315	39
chr14	73743292	73743271	21	73686414	56878	73743292	0	73743315	23	73743290	2
chr14	74398754	74398761	7	74398754	0	74396374	2380	74398791	37	74398776	22
chr14	75129996	75129972	24	75129982	14	75129884	112	75129902	94	75129997	1
chr14	75266254	75266197	57	75266254	0	75257450	8804	75266999	745	75266210	44
chr14	77492421	77492410	11	77492419	2	77492066	355	77492073	348	77492445	24
chr14	81646501	81646440	61	81646462	39	81646344	157	81646434	67	81646456	45
chr14	90429837	90429831	6	90429836	1	90429833	4	90429784	53	90429853	16
chr14	90871776	90871817	41	90871801	25	90871831	55	90871798	22	90871820	44
chr14	93263871	93263919	48	93263871	0	93263946	75	93263947	76	93263954	83
chr14	94526630	94526613	17	94526613	17	94526743	113	94526756	126	94526639	9
chr14	96010511	96010498	13	96010510	1	96010469	42	96010469	42	96010493	18
chr15	25615758	25615782	24	25615789	31	25618860	3102	25616163	405	25615788	30
chr15	28561000	28560982	18	28561000	0	28356856	204144	28421768	139232	28561064	64
chr15	32928669	32928683	14	32928689	20	32928985	316	32928976	307	32928705	36
chr15	34522146	34522127	19	34522146	0	34522201	55	34522191	45	34522138	8
chr15	34634099	34634076	23	34634051	48	34634094	5	34673054	38955	34634097	2
chr15	40685934	40685890	44	40685887	47	40686040	106	40686017	83	40685917	17
chr15	40686111	40686099	12	40686075	36	40686043	68	40686074	37	40686093	18
chr15	40751305	40751269	36	40751305	0	40751492	187	40751503	198	40751282	23
chr15	41772988	41773002	14	41772988	0	41772996	8	41754220	18768	41773002	14
chr15	44063447	44063438	9	44063429	18	44063441	6	44063425	22	44063439	8
chr15	44063483	44063438	45	44063483	0	44063441	42	44063425	58	44063439	44
chr15	49171080	49171094	14	49171079	1	49171051	29	49171185	105	49171109	29
chr15	49171144	49171094	50	49171079	65	49171051	93	49171185	41	49171109	35
chr15	49171857	49171835	22	49171889	32	49171857	0	49171832	25	49171895	38
chr15	64448069	64448062	7	64448082	13	64448147	78	64448145	76	64448084	15
chr15	64448086	64448062	24	64448082	4	64448147	61	64448145	59	64448084	2
chr15	65871275	65871262	13	65871282	7	65871510	235	65871515	240	65871288	13
chr15	66618495	66618452	43	66618495	0	66618399	96	66618384	111	66618466	29
chr15	68585917	68585877	40	68585897	20	68585854	63	68585862	55	68585886	31
chr15	70342200	70342192	8	70342187	13	70342123	77	70342327	127	70342215	15
chr15	72875629	72875647	18	72875629	0	72875659	30	72876146	517	72875651	22
chr15	73044155	73044130	25	73044180	25	73044066	89	73044078	77	73044145	10
chr15	74005683	74005696	13	74005641	42	74005591	92	74005610	73	74005687	4
chr15	74924809	74924853	44	74924861	52	74924798	11	74924849	40	74924866	57
chr15	75248015	75248027	12	75248010	5	75247936	79	75248062	47	75248045	30
chr15	75498456	75498456	0	75498456	0	75498937	481	75498532	76	75498454	2
chr15	75500671	75500794	123	75500671	0	75500462	209	75500745	74	75500794	123
chr15	75500809	75500794	15	75500809	0	75500462	347	75500745	64	75500794	15
chr15	75931647	75931694	47	75931675	28	75931764	117	75931822	175	75931701	54
chr15	78790460	78790551	91	78790443	17	78790179	281	78790589	129	78790554	94
chr15	78882281	78882276	5	78882281	0	78882357	76	78882377	96	78882268	13
chr15	81271349	81271271	78	81271294	55	81272647	1298	81271433	84	81271298	51
chr15	83685968	83685904	64	83686841	873	83686003	35	83686002	34	83685930	38
chr15	83686849	83686835	14	83686841	8	83686841	8	83686850	1	83686857	8
chr15	85186729	85186732	3	85186726	3	85186724	5	85186758	29	85186754	25
chr15	86288099	86288116	17	86288099	0	86288359	260	86288345	246	86288136	37
chr15	89860099	89860118	19	89860099	0	89860138	39	89860111	12	89860125	26
chr15	90814734	90814745	11	90814734	0	90814978	244	90814943	209	90814756	22
chr15	90814745	90814745	0	90814734	11	90814978	233	90814943	198	90814756	11
chr15	90814883	90814891	8	90814883	0	90814978	95	90814943	60	90814909	26
chr15	90815001	90814891	110	90815001	0	90814980	21	90814954	47	90814909	92
chr15	91186107	91186164	57	91186107	0	91185742	365	91185753	354	91186181	74
chr15	91424729	91424712	17	91424729	0	91424725	4	91424740	11	91424721	8
chr15	91463056	91463108	52	91463056	0	91463250	194	91463277	221	91463107	51
chr15	93441145	93441151	6	93441145	0	93441139	6	93438258	2887	93441161	16
chr15	93441168	93441151	17	93441181	13	93441139	29	93438258	2910	93441161	7
chr15	93441181	93441151	30	93441181	0	93441139	42	93438258	2923	93441161	20
chr15	96877504	96877504	0	96877504	0	96877509	5	96877494	10	96877510	6
chr15	96881065	96880974	91	96881065	0	96880942	123	96880966	99	96880934	131
chr16	107307	107281	26	107312	5	107316	9	107274	33	107275	32
chr16	732615	732600	15	732608	7	732633	18	732662	47	732611	4
chr16	836015	835921	94	836022	7	835864	151	835898	117	835948	67
chr16	1399332	1399400	68	1399323	9	1399351	19	1399391	59	1399402	70
chr16	1470252	1470297	45	1470292	40	1470203	49	1470233	19	1470295	43
chr16	1822212	1822221	9	1822226	14	1822261	49	1822253	41	1822248	36
chr16	1822282	1822221	61	1822226	56	1822264	18	1822260	22	1822248	34
chr16	1988760	1988717	43	1988721	39	1988827	67	1988843	83	1988734	26
chr16	2506852	2506838	14	2506829	23	2506895	43	2506865	13	2506830	22
chr16	2813975	2814021	46	2813975	0	2814252	277	2814283	308	2814023	48
chr16	2814867	2814867	0	2815003	136	2815046	179	2815104	237	2815173	306
chr16	2817352	2817336	16	2817352	0	2817384	32	2817392	40	2817337	15
chr16	2999014	2999024	10	2999014	0	2999027	13	2999012	2	2999035	21
chr16	4739290	4739288	2	4739290	0	4739142	148	4739140	150	4739300	10
chr16	4930669	4930624	45	4930669	0	4930648	21	4930655	14	4930619	50
chr16	8943092	8943075	17	8943092	0	8943074	18	8943070	22	8943065	27
chr16	15155502	15155541	39	15155514	12	15155483	19	15155499	3	15155444	58
chr16	20745570	20745540	30	20745560	10	20745568	2	20746197	627	20746192	622
chr16	23678701	23678687	14	23678651	50	23678607	94	23678611	90	23678685	16
chr16	24583256	24583240	16	24583256	0	24582094	1162	24582074	1182	24583243	13
chr16	24837121	24837152	31	24837163	42	24837052	69	24837098	23	24837146	25
chr16	28109834	28109809	25	28109822	12	28109849	15	28109844	10	28109853	19
chr16	28167524	28167510	14	28167531	7	28165891	1633	28167560	36	28167537	13
chr16	29818081	29818098	17	29818080	1	29818081	0	29818102	21	29818095	14
chr16	30380591	30380592	1	30380602	11	30378973	1618	30380774	183	30380607	16
chr16	30409386	30409369	17	30409386	0	30409274	112	30409314	72	30409360	26
chr16	30455195	30455108	87	30455134	61	30455897	702	30455312	117	30455146	49
chr16	30455677	30455692	15	30456075	398	30455897	220	30455312	365	30455716	39
chr16	30536307	30536289	18	30536302	5	30536330	23	30536355	48	30536336	29
chr16	30566786	30566819	33	30566792	6	30566956	170	30566854	68	30566837	51
chr16	30735936	30735916	20	30735936	0	30735238	698	30736021	85	30735925	11
chr16	30740476	30740467	9	30740476	0	30740497	21	30736021	4455	30736324	4152
chr16	30749578	30749633	55	30749578	0	30749205	373	30750078	500	30749644	66
chr16	30750645	30750628	17	30750645	0	30750058	587	30750078	567	30750628	17
chr16	30768420	30768412	8	30768420	0	30768469	49	30768476	56	30768417	3
chr16	30768576	30768565	11	30768576	0	30768469	107	30768476	100	30768570	6
chr16	30785874	30785891	17	30785874	0	30785864	10	30785884	10	30785889	15
chr16	30785897	30785891	6	30785897	0	30785864	33	30785887	10	30785889	8
chr16	30959400	30959399	1	30959400	0	30959565	165	30959534	134	30959402	2
chr16	30959626	30959667	41	30959626	0	30959567	59	30959579	47	30959670	44
chr16	30977202	30977191	11	30977202	0	30977185	17	30977140	62	30977198	4
chr16	31102307	31102261	46	31102303	4	31102293	14	31102274	33	31102274	33
chr16	67232062	67232038	24	67232062	0	67232055	7	67232070	8	67232036	26
chr16	67877427	67877419	8	67877435	8	67877529	102	67877527	100	67877433	6
chr16	67877525	67877612	87	67877525	0	67877529	4	67877527	2	67877433	92
chr16	68055742	68055695	47	68055697	45	68055951	209	68055825	83	68055716	26
chr16	70286305	70286293	12	70286313	8	70286550	245	70286546	241	70286366	61
chr16	84779025	84779019	6	84778986	39	84778725	300	84778797	228	84779010	15
chr16	87864958	87864861	97	87864943	15	87864838	120	87864801	157	87864784	174
chr16	87866116	87866094	22	87866094	22	87866109	7	87866049	67	87866117	1
chr16	88697724	88697715	9	88697724	0	88697922	198	88697846	122	88697719	5
chr16	89351991	89351866	125	89351905	86	89351987	4	89351766	225	89351927	64
chr16	89623784	89623808	24	89623835	51	89623952	168	89623951	167	89629448	5664
chr16	89784004	89784021	17	89784054	50	89783963	41	89783720	284	89784037	33
chr16	89784054	89784021	33	89784054	0	89783963	91	89783720	334	89784037	17
chr16	89785718	89785714	4	89785718	0	89786864	1146	89783720	1998	89785740	22
chr17	644660	644657	3	644660	0	644536	124	644664	4	644664	4
chr17	650129	650095	34	650135	6	650413	284	650428	299	650113	16
chr17	695293	695291	2	695293	0	695209	84	695181	112	695312	19
chr17	1326271	1326286	15	1326252	19	1326482	211	1326321	50	1326334	63
chr17	1946599	1946606	7	1946599	0	1946532	67	1946578	21	1946612	13
chr17	4442270	4442230	40	4442226	44	4442250	20	4442277	7	4442927	657
chr17	4443051	4443033	18	4443038	13	4443032	19	4443052	1	4443072	21
chr17	5286737	5286685	52	5286737	0	5287188	451	5286634	103	5286688	49
chr17	5287102	5287144	42	5287102	0	5287188	86	5287168	66	5287169	67
chr17	5287140	5287144	4	5287155	15	5287188	48	5287168	28	5287169	29
chr17	5287318	5287265	53	5287318	0	5287192	126	5287192	126	5287169	149
chr17	5347353	5347336	17	5347365	12	5347398	45	5347406	53	5347359	6
chr17	5347479	5347507	28	5347469	10	5347409	70	5347413	66	5347539	60
chr17	5392693	5392658	35	5392693	0	5392609	84	5392593	100	5392667	26
chr17	6024215	6024176	39	6024215	0	6024060	155	6024065	150	6024170	45
chr17	7592083	7592062	21	7592083	0	7592053	30	7592073	10	7592070	13
chr17	17116657	17116643	14	17116651	6	17117334	677	17116597	60	17116668	11
chr17	17698454	17698445	9	17698454	0	17698321	133	17698255	199	17698452	2
chr17	18219462	18219456	6	18219462	0	18218246	1216	18219539	77	18219316	146
chr17	18227481	18227477	4	18227480	1	18223526	3955	18227538	57	18227353	128
chr17	21438321	21438376	55	21438279	42	21438343	22	21438337	16	21438235	86
chr17	27076571	27076561	10	27076571	0	27076360	211	27076402	169	27076569	2
chr17	27613664	27613634	30	27613638	26	27606085	7579	27606101	7563	27613661	3
chr17	30696909	30696881	28	30696916	7	30696899	10	30696899	10	30696890	19
chr17	37564238	37564210	28	37564202	36	37564131	107	37564161	77	37564220	18
chr17	37618479	37618376	103	37618479	0	37618466	13	37618412	67	37618386	93
chr17	37687435	37687420	15	37687435	0	37684937	2498	37687336	99	37687427	8
chr17	40010855	40010840	15	40010812	43	40010574	281	40010886	31	40010884	29
chr17	40010965	40010937	28	40010974	9	40010574	391	40010886	79	40010961	4
chr17	40265581	40265544	37	40265547	34	40265428	153	40265449	132	40265548	33
chr17	40704758	40704750	8	40704754	4	40704922	164	40704872	114	40704776	18
chr17	41601265	41601293	28	41601265	0	41601401	136	41601389	124	41601298	33
chr17	42284304	42284288	16	42284314	10	42284558	254	42284513	209	42284324	20
chr17	42476172	42476155	17	42476181	9	42476018	154	42476013	159	42476177	5
chr17	43183153	43183140	13	43183153	0	43183157	4	43183134	19	43183146	7
chr17	43226546	43226554	8	43226546	0	43226268	278	43226278	268	43226564	18
chr17	43227633	43227600	33	43227633	0	43227359	274	43227474	159	43227631	2
chr17	46136438	46136448	10	46136438	0	46136634	196	46136594	156	46136464	26
chr17	46620341	46620323	18	46620332	9	46620270	71	46620285	56	46620344	3
chr17	46627786	46627741	45	46627787	1	46627965	179	46627896	110	46627759	27
chr17	46804042	46804022	20	46804068	26	46804016	26	46804067	25	46804038	4
chr17	48827978	48827938	40	48827934	44	48829818	1840	48829799	1821	48827943	35
chr17	48829874	48829891	17	48829874	0	48829820	54	48829799	75	48829882	8
chr17	48829883	48829891	8	48829883	0	48829820	63	48829799	84	48829882	1
chr17	56060635	56060607	28	56060641	6	56060601	34	56060606	29	56060629	6
chr17	57288809	57288803	6	57288808	1	57288539	270	57288830	21	57288794	15
chr17	57682916	57682963	47	57682916	0	57683824	908	57683819	903	57682970	54
chr17	58740609	58740604	5	58740608	1	58740729	120	58740754	145	58740607	2
chr17	60088341	60088293	48	60088366	25	60097473	9132	60088334	7	60088316	25
chr17	62496357	62496370	13	62496285	72	62496512	155	62496462	105	62496339	18
chr17	71233043	71233046	3	71233052	9	71232222	821	71233049	6	71233062	19
chr17	71281444	71281385	59	71281408	36	71281506	62	71281558	114	71281411	33
chr17	74729828	74729810	18	74729828	0	74729816	12	74729839	11	74732972	3144
chr17	76989619	76989581	38	76989607	12	76989371	248	76989492	127	76989593	26
chr17	79640447	79640437	10	79640377	70	79640208	239	79640274	173	79640428	19
chr17	79674426	79674468	42	79674466	40	79674391	35	79674338	88	79674448	22
chr17	79801425	79801404	21	79801420	5	79801483	58	79801430	5	79801433	8
chr17	80015948	80015923	25	80015943	5	80015912	36	80015871	77	80015921	27
chr17	80202384	80202449	65	80202353	31	80202463	79	80202466	82	80202460	76
chr17	80202439	80202449	10	80202433	6	80202463	24	80202466	27	80202460	21
chr17	80559496	80559535	39	80559503	7	80561018	1522	80559604	108	80559552	56
chr17	80559531	80559535	4	80559503	28	80561018	1487	80559604	73	80559552	21
chr17	80559569	80559535	34	80559569	0	80561018	1449	80559604	35	80559552	17
chr17	80560115	80560109	6	80560106	9	80561018	903	80560125	10	80560115	0
chr18	11851857	11851897	40	11851879	22	11851853	4	11851808	49	11851902	45
chr18	12325084	12325127	43	12325129	45	12325217	133	12325135	51	12325134	50
chr18	12326396	12326370	26	12326396	0	12326304	92	12326273	123	12326370	26
chr18	20573331	20573309	22	20573321	10	20573169	162	20573358	27	20573330	1
chr18	33048497	33048503	6	33048511	14	33048540	43	33048535	38	33048530	33
chr18	33048501	33048503	2	33048511	10	33048540	39	33048535	34	33048530	29
chr18	33289948	33289937	11	33289905	43	33286934	3014	33289829	119	33289933	15
chr18	57570011	57569991	20	57569997	14	57570689	678	57570148	137	57570010	1
chr18	57570065	57570075	10	57570065	0	57570689	624	57570148	83	57570010	55
chr19	541567	541519	48	541546	21	541556	11	541563	4	541530	37
chr19	541619	541519	100	541618	1	541556	63	541563	56	541530	89
chr19	541856	541872	16	541856	0	541895	39	541563	293	541530	326
chr19	647591	647591	0	647599	8	647690	99	647700	109	647613	22
chr19	647604	647591	13	647599	5	647690	86	647700	96	647613	9
chr19	1206741	1206729	12	1206741	0	1212431	5690	1206815	74	1206739	2
chr19	1434965	1434951	14	1434943	22	1435001	36	1435013	48	1434947	18
chr19	1969768	1969758	10	1969768	0	1969773	5	1969766	2	1969774	6
chr19	2101224	2101193	31	2101202	22	2101225	1	2101235	11	2101218	6
chr19	2428297	2428282	15	2428276	21	2428312	15	2426818	1479	2428303	6
chr19	2477994	2478024	30	2477994	0	2477928	66	2477913	81	2478032	38
chr19	2755269	2755296	27	2755264	5	2755319	50	2755327	58	2755334	65
chr19	3122520	3122542	22	3122562	42	3122598	78	3122601	81	3122550	30
chr19	3958728	3958698	30	3958747	19	3959050	322	3958745	17	3958725	3
chr19	3959248	3959250	2	3959245	3	3959050	198	3959237	11	3959288	40
chr19	4013247	4013222	25	4013247	0	4015910	2663	4013125	122	4013218	29
chr19	4409053	4409043	10	4409026	27	4418805	9752	4416188	7135	4409184	131
chr19	5691991	5691977	14	5691627	364	5691979	12	5691992	1	5691992	1
chr19	7977272	7977265	7	7977267	5	7977294	22	7977381	109	7964046	13226
chr19	8367170	8367087	83	8367177	7	8367129	41	8367154	16	8367110	60
chr19	10801488	10801493	5	10801488	0	10801990	502	10801456	32	10801506	18
chr19	10802463	10802518	55	10802463	0	10802002	461	10802200	263	10802525	62
chr19	12841744	12841654	90	12841719	25	12841840	96	12841830	86	12841687	57
chr19	12903651	12903663	12	12903617	34	12903752	101	12903732	81	12903675	24
chr19	13054750	13054662	88	13054717	33	13054695	55	13054625	125	13054649	101
chr19	13264918	13264984	66	13264918	0	13264724	194	13264969	51	13264987	69
chr19	13264979	13264984	5	13264979	0	13264724	255	13264969	10	13264987	8
chr19	14625952	14625933	19	14625967	15	14625932	20	14626729	777	14626705	753
chr19	16243649	16243644	5	16243649	0	16243654	5	16243653	4	16243655	6
chr19	17837736	17837740	4	17837736	0	17837599	137	17837723	13	17837753	17
chr19	18978243	18978160	83	18978242	1	18978411	168	19030583	52340	18978177	66
chr19	18978699	18978711	12	18978698	1	18978413	286	19030583	51884	18978726	27
chr19	19617059	19616940	119	19617074	15	19617026	33	19617031	28	19616929	130
chr19	19619459	19619441	18	19619452	7	19619367	92	19619342	117	19619437	22
chr19	36211290	36211342	52	36211323	33	36210981	309	36211171	119	36211342	52
chr19	36728355	36728379	24	36728355	0	36728807	452	36728340	15	36728384	29
chr19	39138393	39138369	24	39138393	0	39138371	22	39138340	53	39138381	12
chr19	39980461	39980456	5	39980451	10	39980496	35	39980538	77	39980467	6
chr19	40738865	40738737	128	40738825	40	40738823	42	40738823	42	40738778	87
chr19	42794808	42794817	9	42794826	18	42794809	1	42794796	12	42794835	27
chr19	44103460	44103467	7	44103459	1	44103360	100	44103363	97	44103459	1
chr19	45593906	45593997	91	45593906	0	45593973	67	45593904	2	45594003	97
chr19	46287336	46287378	42	46287336	0	46287321	15	46287325	11	46287390	54
chr19	46287346	46287378	32	46287336	10	46287321	25	46287325	21	46287390	44
chr19	47113144	47113149	5	47113144	0	47113058	86	47113057	87	47113155	11
chr19	47259771	47259787	16	47259771	0	47259900	129	47259724	47	47259795	24
chr19	47291463	47291489	26	47291506	43	47291273	190	47291272	191	47291507	44
chr19	47424211	47424196	15	47424203	8	47424416	205	47424279	68	47424206	5
chr19	47504365	47504368	3	47504365	0	47504173	192	47504613	248	47504363	2
chr19	47570393	47570358	35	47570385	8	47570339	54	47570305	88	47570351	42
chr19	48956376	48956389	13	48956376	0	48956445	69	48956451	75	48956498	122
chr19	50412308	50412329	21	50412303	5	50412322	14	50412324	16	50412345	37
chr19	58724163	58724152	11	58724163	0	58724182	19	58724183	20	58724165	2
chr2	20647420	20647388	32	20647402	18	20647469	49	20647474	54	20647393	27
chr2	20647507	20647388	119	20647507	0	20647469	38	20647474	33	20647393	114
chr2	20647968	20647915	53	20647957	11	20647899	69	20647894	74	20647901	67
chr2	25042747	25042647	100	25042693	54	25042798	51	25042793	46	25042644	103
chr2	26612046	26612080	34	26612046	0	26612085	39	26612101	55	26612080	34
chr2	27439817	27439812	5	27439787	30	27439851	34	27435140	4677	27439819	2
chr2	27549306	27549368	62	27549320	14	27549300	6	27549263	43	27549373	67
chr2	27549379	27549368	11	27549417	38	27549300	79	27549358	21	27549373	6
chr2	27604438	27604406	32	27604433	5	27604454	16	27604457	19	27604434	4
chr2	28002388	28002394	6	28002388	0	27999941	2447	28002402	14	28002405	17
chr2	29169678	29169693	15	29169678	0	29167670	2008	29169668	10	29169705	27
chr2	37455816	37455778	38	37455862	46	37455405	411	37455868	52	37455813	3
chr2	43451337	43451305	32	43451332	5	43451297	40	43451187	150	43451333	4
chr2	48026460	48026452	8	48026460	0	48027338	878	48026499	39	48026447	13
chr2	58386615	58386652	37	58386614	1	58386688	73	58386661	46	58386672	57
chr2	70314825	70314881	56	70315523	698	70314851	26	70314884	59	70314880	55
chr2	70314902	70314881	21	70315523	621	70314851	51	70314884	18	70314880	22
chr2	70315724	70315733	9	70315724	0	70315637	87	70315633	91	70315735	11
chr2	86364742	86364682	60	86364742	0	86364701	41	86364716	26	86364696	46
chr2	87001998	87001953	45	87001936	62	87001863	135	87001873	125	87001951	47
chr2	96937141	96937157	16	96937141	0	96937194	53	96937160	19	96937163	22
chr2	97428013	97428036	23	97428027	14	97427208	805	97427888	125	97428051	38
chr2	97526429	97526405	24	97526424	5	97526367	62	97526483	54	97526444	15
chr2	109379987	109379969	18	109380004	17	109380793	806	109380083	96	109379975	12
chr2	109384208	109384197	11	109384208	0	109384207	1	109384095	113	109384201	7
chr2	109399099	109399098	1	109399055	44	109398667	432	109398692	407	109399208	109
chr2	120129898	120129903	5	120129897	1	120129899	1	120129899	1	120129909	11
chr2	120438641	120438655	14	120438641	0	120438705	64	120438676	35	120438660	19
chr2	120979303	120979285	18	120979289	14	120979634	331	120979412	109	120979316	13
chr2	128262942	128262880	62	128262878	64	128262192	750	128262755	187	128262904	38
chr2	128477136	128477112	24	128477112	24	128477097	39	128477197	61	128477136	0
chr2	128477761	128477671	90	128477723	38	128477097	664	128477197	564	128477707	54
chr2	135926312	135926312	0	135926305	7	135926375	63	135926408	96	135926315	3
chr2	152320563	152320541	22	152320562	1	152320621	58	152320610	47	152320549	14
chr2	160604425	160604432	7	160604424	1	160604436	11	160604471	46	160604438	13
chr2	176973728	176973766	38	176973773	45	176973483	245	176973876	148	176973790	62
chr2	176973982	176974025	43	176974014	32	176973483	499	176973876	106	176974024	42
chr2	176974014	176974025	11	176974014	0	176973483	531	176973876	138	176974024	10
chr2	178095996	178095964	32	178095991	5	178096151	155	178095896	100	178095977	19
chr2	190532103	190532085	18	190532094	9	190532091	12	190532104	1	190532091	12
chr2	201775749	201775726	23	201775731	18	201775863	114	201775880	131	201775746	3
chr2	202901317	202901320	3	202901316	1	202901249	68	202901234	83	202901324	7
chr2	219459096	219459136	40	219459064	32	219459217	121	219459167	71	219459141	45
chr2	219459388	219459375	13	219459388	0	219459242	146	219459223	165	219459141	247
chr2	220113542	220113537	5	220113542	0	220113514	28	220113460	82	220113551	9
chr2	230724047	230723999	48	230724058	11	230723629	418	230724044	3	230724037	10
chr2	242435014	242434973	41	242434981	33	242435012	2	242435013	1	242435010	4
chr20	3028454	3028516	62	3028454	0	3027982	472	3027976	478	3028511	57
chr20	3765272	3765299	27	3765258	14	3765573	301	3765344	72	3765356	84
chr20	3766286	3766270	16	3766265	21	3766515	229	3766290	4	3766305	19
chr20	11904191	11904203	12	11904190	1	11903905	286	11904137	54	11904208	17
chr20	23334905	23334921	16	23334943	38	23335055	150	23335043	138	23334927	22
chr20	23335088	23335045	43	23335088	0	23335055	33	23335043	45	23335060	28
chr20	25281163	25281127	36	25281118	45	25281162	1	25281179	16	25281156	7
chr20	30389037	30388992	45	30388978	59	30387739	1298	30387652	1385	30388985	52
chr20	30898461	30898571	110	30898461	0	30897850	611	30898543	82	30898578	117
chr20	34241769	34241785	16	34241778	9	34242259	490	34241636	133	34241796	27
chr20	34242892	34242926	34	34242934	42	34242275	617	34242604	288	34242960	68
chr20	34243128	34243147	19	34242934	194	34242275	853	34242604	524	34243172	44
chr20	34844732	34844708	24	34844732	0	34844714	18	34844714	18	34844707	25
chr20	35240550	35240584	34	35240558	8	35240586	36	35240563	13	35240564	14
chr20	35240628	35240584	44	35240627	1	35240594	34	35240591	37	35240564	64
chr20	36718506	36718505	1	36718506	0	36718458	48	36718482	24	36718447	59
chr20	49508621	49508632	11	49508629	8	49508239	382	49508268	353	49508652	31
chr20	49509628	49509560	68	49509650	22	49509651	23	49509612	16	49509591	37
chr20	49510893	49510831	62	49510880	13	49510685	208	49510798	95	49510861	32
chr20	55983134	55983139	5	55983134	0	55983174	40	55983167	33	55983147	13
chr20	60775867	60775886	19	60775867	0	60775907	40	60775919	52	60775898	31
chr20	61834618	61834614	4	61834609	9	61835003	385	61834575	43	61834629	11
chr20	61919218	61919200	18	61919217	1	61919307	89	61919283	65	61919192	26
chr20	61919934	61919933	1	61919934	0	61920026	92	61920025	91	61919930	4
chr20	61920778	61920759	19	61920778	0	61920665	113	61920747	31	61920763	15
chr21	15746250	15746193	57	15165557	580693	15747026	776	15746350	100	15746209	41
chr21	28217327	28217297	30	28217287	40	28217399	72	28217381	54	28217324	3
chr21	34922147	34922181	34	34922176	29	34922185	38	34922203	56	34922192	45
chr21	34922168	34922181	13	34922176	8	34922185	17	34922203	35	34922192	24
chr21	34922176	34922181	5	34922176	0	34922185	9	34922203	27	34922192	16
chr21	34925494	34925431	63	34923942	1552	34924845	649	34925407	87	34925447	47
chr21	34925739	34925721	18	34923942	1797	34926292	553	34925725	14	34925721	18
chr21	34926799	34926796	3	34923942	2857	34926295	504	34926567	232	34926793	6
chr21	34926993	34926975	18	34929743	2750	34926295	698	34927245	252	34926977	16
chr21	37445043	37445047	4	37445043	0	37445046	3	37445035	8	37445055	12
chr21	44329074	44329067	7	44329090	16	44326444	2630	44326761	2313	44329077	3
chr21	45223738	45223727	11	45223723	15	45223716	22	45223665	73	45223715	23
chr21	46269777	46269739	38	46269699	78	46269917	140	46269799	22	46269761	16
chr21	47424765	47424757	8	47424733	32	47424723	42	47424714	51	47424763	2
chr21	47742492	47742475	17	47742460	32	47743063	571	47742613	121	47742514	22
chr22	18571068	18571081	13	18571068	0	18571054	14	18571025	43	18571096	28
chr22	19024135	19024109	26	19024122	13	19024423	288	19024412	277	19024399	264
chr22	19121640	19121700	60	19121584	56	19121620	20	19121630	10	19121694	54
chr22	21354157	21354202	45	21354136	21	21354297	140	21354234	77	21354225	68
chr22	21354286	21354202	84	21354291	5	21354297	11	21354254	32	21354225	61
chr22	21982587	21982574	13	21982605	18	21982660	73	21982674	87	21982703	116
chr22	21982696	21982682	14	21982703	7	21982660	36	21982674	22	21982703	7
chr22	22051261	22051299	38	22051261	0	22050942	319	22051559	298	22051284	23
chr22	24938831	24938816	15	24938805	26	24939038	207	24938783	48	24938830	1
chr22	26887639	26887689	50	26887639	0	26887458	181	26887680	41	26887686	47
chr22	26887790	26887689	101	26887790	0	26888102	312	26887680	110	26887686	104
chr22	26887978	26887950	28	26887988	10	26888102	124	26887968	10	26887979	1
chr22	30824762	30824841	79	30824761	1	30824846	84	30824841	79	30824699	63
chr22	31374248	31374264	16	31374248	0	31373645	603	31374405	157	31374219	29
chr22	31741044	31741016	28	31741043	1	31741043	1	31741050	6	31741039	5
chr22	32352664	32352669	5	32352664	0	32352365	299	32352818	154	32352681	17
chr22	35820330	35820292	38	35820329	1	35820300	30	35820319	11	35820305	25
chr22	38202035	38202022	13	38202028	7	38201979	56	38201981	54	38202026	9
chr22	38202261	38202231	30	38202261	0	38201979	282	38201981	280	38202249	12
chr22	38337100	38337081	19	38337100	0	38335158	1942	38335133	1967	38337057	43
chr22	38617353	38617299	54	38617335	18	38617350	3	38617333	20	38617311	42
chr22	38692726	38692714	12	38692722	4	38687869	4857	38687845	4881	38692739	13
chr22	38881993	38881929	64	38881927	66	38881930	63	38881914	79	38881943	50
chr22	41513645	41513620	25	41513644	1	41501434	12211	41513472	173	41513633	12
chr22	41574765	41574755	10	41574764	1	41574914	149	41574886	121	41574760	5
chr22	41575084	41575093	9	41575083	1	41574914	170	41574886	198	41575103	19
chr22	41626348	41626341	7	41626347	1	41626469	121	41626502	154	41626363	15
chr22	41626501	41626496	5	41626534	33	41626469	32	41626502	1	41626525	24
chr22	41626921	41626930	9	41626945	24	41627036	115	41627075	154	41626937	16
chr22	41641737	41641725	12	41641742	5	41641765	28	41641992	255	41641747	10
chr22	42607652	42607632	20	42607627	25	42607771	119	42607593	59	42607666	14
chr22	42908689	42908610	79	42908718	29	42908640	49	42908654	35	42908624	65
chr22	50280828	50280847	19	50280895	67	50280807	21	50280832	4	50280854	26
chr22	50941902	50941857	45	50946689	4787	50941808	94	50941775	127	50941901	1
chr3	9517372	9517357	15	9517371	1	9517587	215	9517589	217	9517366	6
chr3	9517576	9517573	3	9517575	1	9517587	11	9517589	13	9517558	18
chr3	10312294	10312305	11	10312294	0	10321469	9175	10307191	5103	10312306	12
chr3	12625523	12625527	4	12625455	68	12625531	8	12625546	23	12625528	5
chr3	24003910	24003911	1	24003910	0	24003925	15	24003899	11	24003905	5
chr3	33908126	33908126	0	33908126	0	33908128	2	33908118	8	33908135	9
chr3	39136520	39136514	6	39136519	1	39136429	91	39136058	462	39136369	151
chr3	39136548	39136514	34	39136519	29	39136429	119	39136058	490	39136369	179
chr3	47385308	47385341	33	47385347	39	47385778	470	47385495	187	47385347	39
chr3	47958529	47958419	110	47958558	29	47958836	307	47958521	8	47958545	16
chr3	48200349	48200304	45	48200278	71	48200341	8	48200347	2	48200321	28
chr3	48788931	48788897	34	48788891	40	48788925	6	48788935	4	48788915	16
chr3	49050131	49050046	85	49050131	0	49050508	377	49050472	341	49050049	82
chr3	49052919	49052910	9	49052913	6	49052830	89	49052865	54	49052914	5
chr3	49315652	49315641	11	49315641	11	49315695	43	49315643	9	49315670	18
chr3	49568646	49568640	6	49568646	0	49568336	310	49568646	0	49568670	24
chr3	49570773	49570771	2	49570773	0	49570451	322	49570457	316	49570784	11
chr3	49764579	49764459	120	49764548	31	49764725	146	49764650	71	49764504	75
chr3	50005259	50005263	4	50005259	0	50005567	308	50005209	50	50005281	22
chr3	50325468	50325451	17	50325444	24	50325470	2	50325456	12	50325462	6
chr3	51426419	51426454	35	51426447	28	51425906	513	51425857	562	51426458	39
chr3	51426469	51426454	15	51426447	22	51425906	563	51425857	612	51426458	11
chr3	51431467	51431449	18	51431467	0	51431419	48	51431368	99	51431459	8
chr3	52521925	52521906	19	52521904	21	52522053	128	52521893	32	52521911	14
chr3	52727726	52727774	48	52727748	22	52727876	150	52727883	157	52727784	58
chr3	58303491	58303475	16	58303491	0	58303526	35	58303504	13	58303488	3
chr3	58303610	58303618	8	58303610	0	58303542	68	58303533	77	58303615	5
chr3	69153874	69153939	65	69153961	87	69153860	14	69153853	21	69153947	73
chr3	71804456	71804471	15	71804456	0	71804298	158	71733729	70727	71804478	22
chr3	88205548	88205514	34	88205509	39	88205695	147	88205701	153	88205515	33
chr3	93845200	93845198	2	93845200	0	93845196	4	93845184	16	96336386	2491186
chr3	101284152	101284204	52	101284144	8	101284263	111	101284193	41	101284213	61
chr3	101284188	101284204	16	101284188	0	101284263	75	101284193	5	101284213	25
chr3	101284231	101284204	27	101284231	0	101284263	32	101284193	38	101284213	18
chr3	113804980	113804957	23	113804931	49	113804987	7	113805107	127	113804963	17
chr3	113805141	113805109	32	113805174	33	113804996	145	113805117	24	113805107	34
chr3	121383326	121383270	56	121383317	9	121383244	82	121383243	83	121383278	48
chr3	123633956	123634020	64	123634035	79	123633916	40	123633916	40	123633890	66
chr3	123634043	123634020	23	123634035	8	123633916	127	123633916	127	123634042	1
chr3	124456565	124456568	3	124456564	1	124456747	182	124456626	61	124456570	5
chr3	127391359	127391341	18	127391359	0	127391324	35	127391309	50	127391328	31
chr3	127788595	127788577	18	127788561	34	127788827	232	127788658	63	127788566	29
chr3	128631704	128631694	10	128631704	0	128631687	17	128532351	99353	128631699	5
chr3	131102202	131102205	3	131102202	0	131102202	0	131102220	18	131102216	14
chr3	145788558	145788534	24	145788550	8	145788535	23	145788465	93	145788572	14
chr3	150289873	150289893	20	150289873	0	150289931	58	150289937	64	150289911	38
chr3	169710682	169710678	4	169710682	0	169710680	2	169710694	12	169710686	4
chr3	179051594	179051592	2	179051661	67	179051533	61	179051543	51	179051632	38
chr3	184039578	184039583	5	184039578	0	184039536	42	184039483	95	184039587	9
chr3	184052731	184052772	41	184052759	28	184052770	39	184052746	15	184052775	44
chr3	184429263	184429163	100	184429269	6	184429216	47	184429192	71	184429200	63
chr3	185348467	185348406	61	185348424	43	185348287	180	185348410	57	185348401	66
chr3	195778875	195778827	48	195778904	29	195778860	15	195778870	5	195778865	10
chr4	1333217	1333222	5	1333217	0	1333297	80	1333291	74	1333217	0
chr4	1730140	1730153	13	1730140	0	1730183	43	1730193	53	1730166	26
chr4	1730197	1730153	44	1730140	57	1730183	14	1730193	4	1730166	31
chr4	1902709	1902705	4	1902709	0	1904269	1560	1902766	57	1902703	6
chr4	1980746	1980755	9	1980746	0	1980811	65	1980715	31	1980787	41
chr4	2940526	2940477	49	2940457	69	2940502	24	2940527	1	2940492	34
chr4	6642702	6642753	51	6642702	0	6642624	78	6642700	2	6642745	43
chr4	6642771	6642753	18	6642702	69	6642624	147	6642722	49	6642745	26
chr4	6644221	6644265	44	6644221	0	6644128	93	6644271	50	6644269	48
chr4	6644282	6644265	17	6644282	0	6644128	154	6644273	9	6644269	13
chr4	6677262	6677232	30	6677223	39	6677267	5	6677258	4	6677242	20
chr4	6709667	6709640	27	6709663	4	6709781	114	6709652	15	6709655	12
chr4	6711244	6711162	82	6711264	20	6710885	359	6711307	63	6711195	49
chr4	6718546	6718534	12	6718546	0	6718762	216	6718763	217	6718534	12
chr4	8869010	8868993	17	8868990	20	8869142	132	8869171	161	8869004	6
chr4	17625510	17625482	28	17625510	0	17625500	10	17625505	5	17625480	30
chr4	20254054	20254054	0	20254054	0	20257341	3287	20255286	1232	20254067	13
chr4	20254761	20254778	17	20254792	31	20257341	2580	20255286	525	20254778	17
chr4	20255557	20255561	4	20255557	0	20257341	1784	20255286	271	20255572	15
chr4	26432655	26432646	9	26432629	26	26432655	0	26432655	0	26432647	8
chr4	30722529	30722525	4	30722529	0	30722769	240	30722776	247	30722529	0
chr4	42088233	42088229	4	42088233	0	42088249	16	42088266	33	42088255	22
chr4	73957237	73957205	32	73957226	11	73956961	276	73956953	284	73957225	12
chr4	76570390	76570333	57	76570363	27	76570406	16	76570388	2	76570358	32
chr4	148555660	148555600	60	148555660	0	148555586	74	148555606	54	148555612	48
chr4	166263040	166263041	1	166262995	45	166263104	64	166263094	54	166263063	23
chr4	166263090	166263041	49	166263090	0	166263104	14	166263094	4	166263063	27
chr4	170641521	170641507	14	170641510	11	170641380	141	170641408	113	170641508	13
chr4	184182236	184182248	12	184182236	0	184182302	66	184182286	50	184182254	18
chr4	186112024	186112075	51	186112034	10	186108217	3807	186111861	163	186112082	58
chr5	205457	205446	11	205447	10	205584	127	205584	127	205460	3
chr5	205900	205872	28	205892	8	205584	316	205584	316	205893	7
chr5	1318368	1318336	32	1318345	23	1318416	48	1318398	30	1318352	16
chr5	1798570	1798608	38	1798598	28	1798688	118	1798710	140	1798648	78
chr5	5464811	5464908	97	5464811	0	5464887	76	5464902	91	5464915	104
chr5	7900482	7900476	6	7900437	45	7900432	50	7900441	41	7900405	77
chr5	14508260	14508252	8	14508260	0	14508483	223	14508260	0	14508245	15
chr5	32126517	32126507	10	32126521	4	32130985	4468	32126483	34	32126607	90
chr5	34954871	34954845	26	34954863	8	34954855	16	34954838	33	34954843	28
chr5	36976216	36976235	19	36976241	25	36980382	4166	36976233	17	36976252	36
chr5	36985313	36985282	31	36985267	46	36984954	359	36985605	292	36985289	24
chr5	43175032	43175015	17	43175057	25	43175013	19	43175001	31	43175013	19
chr5	44815325	44815323	2	44815300	25	44815244	81	44815249	76	44815329	4
chr5	52096260	52096292	32	52096260	0	52096301	41	52097536	1276	52096297	37
chr5	56471955	56472071	116	56471955	0	56471513	442	56472079	124	56472059	104
chr5	60839873	60839846	27	60839835	38	60839756	117	60839743	130	60839860	13
chr5	71516553	71516515	38	71516522	31	71516654	101	71516671	118	71516538	15
chr5	76030320	76030280	40	76030360	40	76030364	44	76030333	13	76030287	33
chr5	78610352	78610367	15	78610351	1	78610414	62	78610384	32	78610378	26
chr5	82876910	82876918	8	82876910	0	82876895	15	82876902	8	82876943	33
chr5	92929549	92929578	29	92929549	0	92929748	199	92929718	169	92929584	35
chr5	92929804	92929754	50	92929741	63	92929748	56	92929718	86	92929767	37
chr5	98192057	98192036	21	98192066	9	98193639	1582	98192124	67	98192059	2
chr5	121356115	121356076	39	121356137	22	121356164	49	121356055	60	121356078	37
chr5	122881442	122881414	28	122881426	16	122881320	122	122881337	105	122881423	19
chr5	132270241	132270315	74	132270294	53	132270220	21	132270215	26	132270347	106
chr5	133295420	133295354	66	133295418	2	133299690	4270	133295385	35	133295381	39
chr5	133295429	133295354	75	133295418	11	133299690	4261	133295385	44	133295381	48
chr5	134086607	134086637	30	134086607	0	134086639	32	134086654	47	134086643	36
chr5	135489363	135489378	15	135489362	1	135489081	282	135489510	147	135489387	24
chr5	135514785	135514784	1	135514818	33	135514840	55	135514841	56	135514820	35
chr5	137087790	137087748	42	137087786	4	137087761	29	137087739	51	137087752	38
chr5	137088892	137088849	43	137088880	12	137088675	217	137088555	337	137088864	28
chr5	137522998	137523027	29	137523022	24	137523074	76	137523056	58	137523044	46
chr5	137682592	137682617	25	137682592	0	137682713	121	137682697	105	137682650	58
chr5	137721805	137721865	60	137721805	0	137724464	2659	137724492	2687	137721872	67
chr5	137727594	137727582	12	137727572	22	137728175	581	137727607	13	137727583	11
chr5	137781670	137781677	7	137781670	0	137781775	105	137781672	2	137781677	7
chr5	138643496	138643479	17	138643496	0	138643630	134	138643520	24	138643477	19
chr5	139006366	139006405	39	139006406	40	139004886	1480	139006446	80	139006421	55
chr5	139494446	139494447	1	139494479	33	139494500	54	139494756	310	139494453	7
chr5	139908286	139908281	5	139908312	26	139907592	694	139908201	85	139908292	6
chr5	140053717	140053779	62	140053747	30	140053990	273	140054013	296	140053803	86
chr5	140053787	140053779	8	140053792	5	140053990	203	140054013	226	140053803	16
chr5	140078217	140078319	102	140078245	28	140078320	103	140078330	113	140078351	134
chr5	140699406	140699456	50	140699430	24	140699337	69	140699502	96	140699448	42
chr5	140699579	140699456	123	140699688	109	140699337	242	140699502	77	140699448	131
chr5	141358033	141358036	3	141358033	0	141358050	17	141358046	13	141358042	9
chr5	148875845	148875813	32	148875818	27	148875828	17	148875850	5	148875835	10
chr5	153432824	153432825	1	153432824	0	153433011	187	153433015	191	153432841	17
chr5	154194361	154194340	21	154194340	21	154194888	527	154194394	33	154194350	11
chr5	154194960	154194946	14	154194980	20	154194888	72	154194943	17	154194948	12
chr5	157214707	157214737	30	157214734	27	157214755	48	157214718	11	157214756	49
chr5	172461590	172461590	0	172461590	0	172461665	75	172461679	89	172461601	11
chr5	172461756	172461768	12	172461590	166	172461665	91	172461679	77	172461771	15
chr5	175811067	175811042	25	175811063	4	175811099	32	175811108	41	175811073	6
chr5	175933935	175933951	16	175933902	33	175934189	254	175933949	14	175933960	25
chr5	175936326	175936340	14	175936345	19	175936656	330	175936702	376	175936351	25
chr5	175936546	175936533	13	175936521	25	175936656	110	175936702	156	175936526	20
chr5	175936734	175936786	52	175936712	22	175936656	78	175936702	32	175936785	51
chr5	176722338	176722329	9	176722299	39	176722476	138	176722489	151	176722328	10
chr5	176952031	176951995	36	176952037	6	176951846	185	176951798	233	176952013	18
chr5	179193543	179193524	19	179193512	31	179193516	27	179193515	28	179193542	1
chr5	179201028	179201033	5	179201042	14	179201156	128	179201152	124	179201045	17
chr5	179201158	179201187	29	179201157	1	179201156	2	179201152	6	179201200	42
chr5	179201791	179201816	25	179201822	31	179201815	24	179201798	7	179201820	29
chr5	180651352	180651349	3	180651323	29	180651117	235	180651202	150	180651406	54
chr6	1612360	1612356	4	1612360	0	1612494	134	1612479	119	1612353	7
chr6	1612417	1612356	61	1612360	57	1612494	77	1612479	62	1612353	64
chr6	1612582	1612571	11	1612582	0	1612494	88	1612479	103	1612575	7
chr6	1613930	1613942	12	1612683	1247	1613948	18	1612479	1451	1613951	21
chr6	4032325	4032320	5	4032325	0	4032678	353	4036853	4528	4032310	15
chr6	7583911	7583903	8	7583902	9	7584356	445	7584027	116	7583904	7
chr6	10398765	10398706	59	10398747	18	10398744	21	10398764	1	10398730	35
chr6	17616128	17616213	85	17616119	9	17616194	66	17616184	56	17616147	19
chr6	17637543	17637570	27	17637559	16	17637652	109	17637659	116	17637593	50
chr6	21596995	21596998	3	21596995	0	21596574	421	21596957	38	21597002	7
chr6	24706164	24706128	36	24706142	22	24706161	3	24706152	12	24706144	20
chr6	30558913	30559025	112	30558912	1	30558860	53	30558838	75	30559040	127
chr6	30568938	30568919	19	30568956	18	30568956	18	30568924	14	30568943	5
chr6	31130519	31130634	115	31130519	0	31130582	63	31130585	66	31130631	112
chr6	31599118	31599125	7	31599118	0	31599475	357	31599136	18	31599130	12
chr6	31797691	31797708	17	31797708	17	31797565	126	31797561	130	31797721	30
chr6	31797708	31797708	0	31797708	0	31797565	143	31797561	147	31797721	13
chr6	31827330	31827345	15	31827297	33	31827272	58	31827272	58	31827344	14
chr6	31827405	31827430	25	31827437	32	31827272	133	31827272	133	31827458	53
chr6	32944502	32944514	12	32944502	0	32944531	29	32944556	54	32944528	26
chr6	32948679	32948692	13	32948655	24	32948640	39	32948632	47	32948703	24
chr6	32948726	32948692	34	32948726	0	32948640	86	32948632	94	32948703	23
chr6	33169103	33169121	18	33169103	0	33169103	0	33169142	39	33169129	26
chr6	33169244	33169255	11	33169244	0	33169111	133	33169223	21	33169255	11
chr6	33169268	33169255	13	33169268	0	33169111	157	33169312	44	33169255	13
chr6	34846303	34846363	60	34827145	19158	34846261	42	34846262	41	34846247	56
chr6	35802844	35802805	39	35802826	18	35802827	17	35801658	1186	35802829	15
chr6	41900339	41900328	11	41900339	0	41900442	103	41900311	28	41900315	24
chr6	41900570	41900552	18	41900570	0	41900442	128	41900535	35	41900558	12
chr6	41900593	41900552	41	41900570	23	41900442	151	41900535	58	41900558	35
chr6	42855008	42855039	31	42855072	64	42854641	367	42854681	327	42855051	43
chr6	42997021	42996989	32	42997021	0	42997099	78	42997095	74	42996972	49
chr6	43608221	43608175	46	43608192	29	43606450	1771	43608196	25	43608177	44
chr6	43753022	43753032	10	43753022	0	43752966	56	43753035	13	43753035	13
chr6	52129177	52129147	30	52129150	27	52129183	6	52129181	4	52129169	8
chr6	64422732	64422657	75	64422732	0	64422963	231	64422733	1	64422666	66
chr6	64423150	64423182	32	64423180	30	64422964	186	64423403	253	64423211	61
chr6	72011322	72011376	54	72011302	20	72011522	200	72011525	203	72011378	56
chr6	75963757	75963726	31	75963745	12	75963746	11	75963759	2	75963751	6
chr6	79650574	79650562	12	79650560	14	79652687	2113	79650716	142	79650577	3
chr6	83075706	83075650	56	83075706	0	83075660	46	83075587	119	83075670	36
chr6	99729052	99729028	24	99728988	64	99728980	72	99729032	20	99729046	6
chr6	116600045	116600043	2	116600033	12	116599830	215	116599866	179	116600072	27
chr6	119228769	119228779	10	119228769	0	119228782	13	119228761	8	119228787	18
chr6	136599443	136599440	3	136599427	16	136599449	6	136599475	32	136599482	39
chr6	139693891	139693851	40	139693852	39	139693840	51	139693840	51	139693874	17
chr6	139694206	139694196	10	139694162	44	139694289	83	139694256	50	139694235	29
chr6	149700509	149700408	101	149700509	0	149708988	8479	149699960	549	149700433	76
chr6	151686786	151686711	75	151686813	27	151686826	40	151686846	60	151686744	42
chr6	153296594	153296556	38	153296580	14	153295487	1107	153296369	225	153296565	29
chr6	155153398	155153437	39	155153432	34	155153503	105	155153504	106	155153450	52
chr6	155153500	155153437	63	155153432	68	155153503	3	155153504	4	155153450	50
chr6	155154267	155154181	86	155154175	92	155154343	76	155154328	61	155154188	79
chr6	157528091	157528081	10	157528091	0	157527356	735	157528067	24	157528076	15
chr6	158613239	158613281	42	159187628	574389	158613265	26	158613264	25	158613279	40
chr6	160176258	160176287	29	160176225	33	160172978	3280	160176404	146	160176290	32
chr6	168351993	168352038	45	168352022	29	168356382	4389	168357675	5682	168352041	48
chr6	168352481	168352522	41	168352481	0	168356382	3901	168357675	5194	168352513	32
chr7	913063	913057	6	913063	0	913061	2	913064	1	913066	3
chr7	2274930	2274917	13	2274919	11	2276519	1589	2274725	205	2274945	15
chr7	4802276	4802280	4	4802276	0	4802666	390	4802681	405	4802300	24
chr7	5270632	5270630	2	5270632	0	5270637	5	5270634	2	5270625	7
chr7	5270654	5270630	24	5270632	22	5270646	8	5270664	10	5270625	29
chr7	6500866	6500812	54	6500839	27	6500831	35	6502727	1861	6500835	31
chr7	6662963	6662963	0	6662968	5	6662967	4	6662951	12	6662960	3
chr7	23240283	23240218	65	23240177	106	23240240	43	23240255	28	23240225	58
chr7	27180862	27180870	8	27180895	33	27180892	30	27181474	612	27180894	32
chr7	27183395	27183364	31	27183372	23	27183138	257	27183189	206	27183380	15
chr7	40134484	40134477	7	40134474	10	40134263	221	40134316	168	40134489	5
chr7	44605540	44605485	55	44605497	43	44605479	61	44605486	54	44605505	35
chr7	44664006	44664008	2	44664006	0	44665555	1549	44655176	8830	44664021	15
chr7	50660489	50660488	1	50660496	7	50660471	18	50660475	14	50660538	49
chr7	70255324	70255324	0	70255329	5	70255692	368	70255608	284	70255346	22
chr7	70255684	70255724	40	70255651	33	70255692	8	70255691	7	70255728	44
chr7	70256120	70256055	65	70256053	67	70255703	417	70255691	429	70256061	59
chr7	72951198	72951196	2	72951175	23	72951213	15	72951195	3	72951192	6
chr7	72951211	72951196	15	72951175	36	72951213	2	72951205	6	72951192	19
chr7	73097003	73096928	75	73096945	58	73096976	27	73097110	107	73096954	49
chr7	75957191	75957179	12	75957210	19	75957201	10	75957206	15	75957202	11
chr7	75958881	75958960	79	75958882	1	75959029	148	75959079	198	75958927	46
chr7	77408066	77408056	10	77408066	0	77408210	144	77408178	112	77408072	6
chr7	98610398	98610358	40	98610398	0	98610326	72	98610167	231	98610380	18
chr7	99689437	99689437	0	99689437	0	99689465	28	99704655	15218	99689448	11
chr7	100028168	100028176	8	100028168	0	100027914	254	100028669	501	100028184	16
chr7	100029181	100029142	39	100029181	0	100028776	405	100029144	37	100029151	30
chr7	100033006	100033022	16	100033004	2	100033016	10	100033009	3	100033031	25
chr7	100304885	100304902	17	100304833	52	100304948	63	100304926	41	100304925	40
chr7	103766961	103766923	38	103766924	37	103766980	19	103767056	95	103766941	20
chr7	103766980	103766923	57	103766924	56	103766980	0	103767056	76	103766941	39
chr7	127950711	127950672	39	127950688	23	127954157	3446	127952098	1387	127950699	12
chr7	128409327	128409345	18	128409327	0	128408516	811	128408494	833	128409349	22
chr7	128595024	128595057	33	128595051	27	128595127	103	128595125	101	128595084	60
chr7	128595119	128595057	62	128595051	68	128595127	8	128595125	6	128595084	35
chr7	132470184	132470185	1	132470193	9	132470162	22	132470144	40	132470208	24
chr7	135078723	135078714	9	135078692	31	135077068	1655	135078723	0	135078725	2
chr7	140373823	140373803	20	140373823	0	140373670	153	140373666	157	140373787	36
chr7	148497775	148497897	122	148497790	15	148497225	550	148497782	7	148497895	120
chr7	148497802	148497897	95	148497790	12	148497225	577	148497782	20	148497895	93
chr7	148497874	148497897	23	148497912	38	148497225	649	148497782	92	148497895	21
chr7	148497903	148497897	6	148497912	9	148497225	678	148497782	121	148497895	8
chr7	148497912	148497897	15	148497912	0	148497225	687	148497782	130	148497895	17
chr7	148700913	148700874	39	148700936	23	148700854	59	148700866	47	148700898	15
chr7	148921663	148921651	12	148921625	38	148921759	96	148921641	22	148921652	11
chr7	149171351	149171330	21	149171335	16	149171437	86	149171432	81	149171340	11
chr7	149171372	149171330	42	149171404	32	149171437	65	149171432	60	149171340	32
chr7	150068899	150068803	96	150068899	0	150068869	30	150068857	42	150068817	82
chr7	150841303	150841272	31	150841266	37	150841195	108	150841177	126	150841112	191
chr7	151878812	151878818	6	151878828	16	151879143	331	151879076	264	151878825	13
chr7	152345981	152345890	91	152345971	10	152346073	92	152346085	104	152345918	63
chr7	156476620	156476543	77	156476645	25	156476583	37	156476588	32	156476560	60
chr8	8747644	8747646	2	8747632	12	8748280	636	8747933	289	8747665	21
chr8	8748064	8748066	2	8748079	15	8748280	216	8747933	131	8748100	36
chr8	22880064	22880035	29	22880020	44	22880211	147	22880217	153	22880052	12
chr8	26228192	26228203	11	26228201	9	26228299	107	26228186	6	26228214	22
chr8	37554853	37554874	21	37554867	14	37554997	144	37554865	12	37554908	55
chr8	37554868	37554874	6	37554868	0	37554997	129	37554865	3	37554908	40
chr8	37556123	37556151	28	37556123	0	37556073	50	37556064	59	37556154	31
chr8	37556159	37556151	8	37556192	33	37556073	86	37556064	95	37556154	5
chr8	38848778	38848903	125	38848807	29	38848670	108	38848690	88	38848667	111
chr8	41456075	41456011	64	41456025	50	41456198	123	41456166	91	41456010	65
chr8	41789970	41789930	40	41789933	37	41789762	208	41789893	77	41789947	23
chr8	42940591	42940567	24	42911479	29112	42940471	120	42940607	16	42940549	42
chr8	48686795	48686797	2	48686818	23	48688054	1259	48686790	5	48686822	27
chr8	48882553	48882524	29	48882548	5	48882518	35	48882531	22	48882518	35
chr8	61778234	61778277	43	61778276	42	61778140	94	61778140	94	61778276	42
chr8	67342543	67342587	44	67342585	42	67342384	159	67342432	111	67342591	48
chr8	74893603	74893630	27	74893644	41	74893653	50	74893643	40	74893640	37
chr8	80677370	80677475	105	80677346	24	80677441	71	80677459	89	80677478	108
chr8	80677453	80677475	22	80677441	12	80677441	12	80677459	6	80677478	25
chr8	80831210	80831165	45	80831177	33	80831197	13	80831188	22	80831196	14
chr8	81399902	81399903	1	81399901	1	81398492	1410	81399121	781	81399910	8
chr8	81411787	81411812	25	81411787	0	81405756	6031	81412297	510	81411829	42
chr8	81431535	81431597	62	81431567	32	81431607	72	81431758	223	81431597	62
chr8	81431567	81431597	30	81431567	0	81431607	40	81431758	191	81431597	30
chr8	81431800	81431802	2	81431800	0	81431757	43	81431781	19	81431816	16
chr8	94748341	94748331	10	94748320	21	94748308	33	94748335	6	94748354	13
chr8	98737029	98737044	15	98736976	53	98736240	789	98736205	824	98737088	59
chr8	98737134	98737122	12	98737108	26	98736240	894	98736205	929	98737088	46
chr8	117657210	117657168	42	117657200	10	117657188	22	117657201	9	117657192	18
chr8	124027559	124027569	10	124027553	6	124027370	189	124027372	187	124027594	35
chr8	128750903	128750903	0	128750875	28	128750911	8	128752891	1988	128750903	0
chr8	128752867	128752873	6	128752867	0	128753125	258	128752891	24	128752874	7
chr8	128753191	128753172	19	128753191	0	128753125	66	128753236	45	128753175	16
chr8	144681862	144681829	33	144681862	0	144681651	211	144681672	190	144681843	19
chr8	144686580	144686549	31	144686572	8	144686558	22	144686553	27	144686561	19
chr8	144732602	144732590	12	144732573	29	144733239	637	144732603	1	144732594	8
chr8	145584650	145584650	0	145584659	9	145584722	72	145584723	73	145584663	13
chr8	146076061	146076032	29	146076032	29	146076029	32	146076045	16	146076044	17
chr9	14628	14719	91	14663	35	14688	60	14684	56	14595	33
chr9	7798487	7798452	35	7798420	67	7798451	36	7798454	33	7798460	27
chr9	19049962	19049949	13	19049951	11	19049911	51	19049921	41	19049946	16
chr9	20414019	20414004	15	20413981	38	20414081	62	20414034	15	20414013	6
chr9	33462618	33462623	5	33462606	12	33462369	249	33462389	229	33462651	33
chr9	35056584	35056551	33	35056551	33	35056558	26	35057004	420	35056947	363
chr9	95078135	95078113	22	95078051	84	95077972	163	95078349	214	95078121	14
chr9	97221633	97221602	31	97221633	0	97221748	115	97221728	95	97221604	29
chr9	101980955	101980942	13	101980976	21	101980761	194	101980748	207	101980957	2
chr9	103109261	103109247	14	103109250	11	103110302	1041	103110323	1062	103109374	113
chr9	116170961	116170928	33	116170895	66	116171374	413	116171068	107	116170945	16
chr9	131572170	131572254	84	131572170	0	131572351	181	131572192	22	131572244	74
chr9	131708012	131707981	31	131708043	31	131708121	109	131708029	17	131707930	82
chr9	134350702	134350695	7	134350702	0	134350892	190	134350973	271	134350704	2
chr9	136230232	136230207	25	136230176	56	136230283	51	136230257	25	136230309	77
chr9	136898511	136898493	18	136898498	13	136899735	1224	136898562	51	136898510	1
chr9	137023094	137023122	28	137023086	8	137022510	584	137023162	68	137023125	31
chr9	138396175	138396187	12	138396174	1	138396174	1	138396176	1	138396179	4
chr9	138703166	138703215	49	138703137	29	138703220	54	138703225	59	138703242	76
chr9	139301664	139301626	38	139301644	20	139300985	679	139302033	369	139301642	22
chr9	139370872	139370853	19	139370835	37	139371203	331	139370813	59	139370876	4
chr9	140098782	140098794	12	140098775	7	140098908	126	140098899	117	140098780	2
chr9	140098993	140099006	13	140099007	14	140098908	85	140098899	94	140099032	39
chr9	140111835	140111828	7	140111835	0	140112151	316	140111896	61	140111809	26
chr9	140137164	140137200	36	140137200	36	140137157	7	140137140	24	140137206	42
chr9	140512510	140512460	50	140512477	33	140511490	1020	140511486	1024	140512487	23
chrM	2241	2216	25	2216	25	2147483647	2147481406	2147483647	2147481406	2238	3
chrM	15508	15444	64	15507	1	2147483647	2147468139	2147483647	2147468139	15479	29
chrX	24006599	24006611	12	24006612	13	24006494	105	24006513	86	24006614	15
chrX	24229051	24229000	51	24228454	597	24228369	682	24228934	117	24228981	70
chrX	38664679	38664688	9	38664679	0	38664608	71	38664733	54	38664617	62
chrX	39932213	39932156	57	39932188	25	39932485	272	39932152	61	39932195	18
chrX	39933001	39933003	2	39933024	23	39933276	275	39932998	3	39933027	26
chrX	39934074	39934061	13	39934044	30	39934008	66	39934043	31	39934077	3
chrX	41075690	41075697	7	41075699	9	41075507	183	41075488	202	41075707	17
chrX	48386867	48386843	24	48386856	11	48386925	58	48386935	68	48386850	17
chrX	68725703	68725753	50	68725760	57	68725722	19	68725722	19	68725740	37
chrX	69354516	69354538	22	69354504	12	69354553	37	69385757	31241	69354552	36
chrX	70793706	70793647	59	70793651	55	70793710	4	70793690	16	70793645	61
chrX	70793816	70793806	10	70793816	0	70793710	106	70793690	126	70793814	2
chrX	71800715	71800698	17	71800701	14	71800712	3	71800711	4	71800708	7
chrX	73040676	73040632	44	73040629	47	73040830	154	73040785	109	73040655	21
chrX	73040955	73040895	60	73040897	58	73040851	104	73040796	159	73040913	42
chrX	73046697	73046676	21	73046657	40	73046742	45	73046692	5	73046699	2
chrX	73046703	73046676	27	73046741	38	73046742	39	73046704	1	73046699	4
chrX	73046895	73046904	9	73046908	13	73046752	143	73046704	191	73046920	25
chrX	73046916	73046904	12	73046908	8	73046752	164	73046704	212	73046920	4
chrX	73046990	73046904	86	73046908	82	73046752	238	73046704	286	73046920	70
chrX	73061976	73061941	35	73061961	15	73061898	78	73061899	77	73061907	69
chrX	73070457	73070392	65	73070409	48	73070413	44	73070439	18	73070414	43
chrX	73072478	73072473	5	73072466	12	73072482	4	73072487	9	73072488	10
chrX	77150909	77150869	40	77150846	63	77141045	9864	77083003	67906	77150874	35
chrX	100880121	100880103	18	100880121	0	100880075	46	100880060	61	100880096	25
chrX	102508717	102508619	98	102508708	9	102509302	585	102509293	576	102508639	78
chrX	102931549	102931511	38	102931517	32	102931549	0	102931548	1	102931531	18
chrX	106957376	106957327	49	106957321	55	106957472	96	106957402	26	106957351	25
chrX	106957609	106957580	29	106957594	15	106957486	123	106957622	13	106957615	6
chrX	107965604	107965584	20	107965605	1	107976114	10510	107976149	10545	107965625	21
chrX	107976603	107976565	38	107976558	45	107976905	302	107976870	267	107976586	17
chrX	107976801	107976781	20	107976810	9	107976905	104	107976870	69	107976806	5
chrX	107976911	107976781	130	107976810	101	107976905	6	107976870	41	107976806	105
chrX	107977886	107977801	85	107977834	52	107977890	4	107977840	46	107977821	65
chrX	107978103	107978088	15	107978099	4	107977890	213	107977840	263	107978116	13
chrX	129149808	129149829	21	129149808	0	129149639	169	129149794	14	129149828	20
chrX	134185291	134185328	37	134185268	23	134185337	46	134185350	59	134185351	60
chrX	151996283	151996262	21	151996291	8	151996275	8	152037734	41451	151996275	8
chrX	153295852	153295881	29	153295825	27	153296036	184	153295935	83	153295898	46
chrX	153295900	153295881	19	153295894	6	153296036	136	153295935	35	153295898	2
chrX	153712922	153712900	22	153712936	14	153713067	145	153713122	200	153712918	4

## Sheet: Model Feature Summary
Training Feature	Attribute Type	Feature Type/Source	Comments	Final model	Balanced between classes in training data?
Distance to nearest A	Numeric	Reference sequence data	Peak distance to the nearest adenosine residue	F	F
Distance to nearest AC	Numeric	Reference sequence data	Peak distance to the nearest 'AC' dinucleotide	F	F
Distance to nearest RRACH motif	Numeric	Reference sequence data	Peak distance to the nearest 'RRACH' sequence motif	T	F
Peak sequence complexity	Numeric	Reference sequence data	The complexity of RNA sequence surrounding the detected peak, measured as GZIP compression ratio	T	F
Dinucleotide frequency: AA	Numeric	Reference sequence data	Frequency of dinucleotide in sequence surrounding detected peak	F	F
Dinucleotide frequency: AG	Numeric	Reference sequence data	Frequency of dinucleotide in sequence surrounding detected peak	T	F
Dinucleotide frequency: AC	Numeric	Reference sequence data	Frequency of dinucleotide in sequence surrounding detected peak	T	F
Dinucleotide frequency: AU	Numeric	Reference sequence data	Frequency of dinucleotide in sequence surrounding detected peak	T	F
Dinucleotide frequency: UA	Numeric	Reference sequence data	Frequency of dinucleotide in sequence surrounding detected peak	F	F
Dinucleotide frequency: UC	Numeric	Reference sequence data	Frequency of dinucleotide in sequence surrounding detected peak	T	F
Dinucleotide frequency: UG	Numeric	Reference sequence data	Frequency of dinucleotide in sequence surrounding detected peak	T	F
Dinucleotide frequency: UU	Numeric	Reference sequence data	Frequency of dinucleotide in sequence surrounding detected peak	T	F
Dinucleotide frequency: GG	Numeric	Reference sequence data	Frequency of dinucleotide in sequence surrounding detected peak	T	F
Dinucleotide frequency: GC	Numeric	Reference sequence data	Frequency of dinucleotide in sequence surrounding detected peak	T	F
Dinucleotide frequency: GU	Numeric	Reference sequence data	Frequency of dinucleotide in sequence surrounding detected peak	F	F
Dinucleotide frequency: GA	Numeric	Reference sequence data	Frequency of dinucleotide in sequence surrounding detected peak	T	F
Dinucleotide frequency: CC	Numeric	Reference sequence data	Frequency of dinucleotide in sequence surrounding detected peak	F	F
Dinucleotide frequency: CU	Numeric	Reference sequence data	Frequency of dinucleotide in sequence surrounding detected peak	T	F
Dinucleotide frequency: CA	Numeric	Reference sequence data	Frequency of dinucleotide in sequence surrounding detected peak	T	F
Dinucleotide frequency: CG	Numeric	Reference sequence data	Frequency of dinucleotide in sequence surrounding detected peak	T	F
Peak sequence GC content	Numeric	Reference sequence data	GC content of sequence surrounding the detected peak	T	F
False Positive MTD model likelihood	Numeric	MTD model/reference sequence data	The likelihood score from the false positive peak RNA sequence mixture transition distribution model (an appropriate model for sequence type - coding/UTR etc. is used)	T	T (balanced for UTRs, coding, etc. in MTD model)
True Positive MTD model likelihood	Numeric	MTD model/reference sequence data	The likelihood score from the true positive peak RNA sequence mixture transition distribution model ( an appropriate model - coding/UTR/etc. is used)	T	T (balanced for UTRs, coding, etc. in MTD model)
Peak Enrichment Over Control	Numeric	Sequencing data	Fold change of IP over INPUT reads for peak, adjusted for library size differences	T	F
Number of Peaks Detected In Transcript	Numeric	Sequencing data	Count of total peaks detected in this transcript	F	F
Peak enriched region width	Numeric	Sequencing data	Peak width is computed as size in nt of enriched ( IP > INPUT) reads surrounding detected peak, normalised to average ( in case of paired-end reads) or user-supplied RNA fragment length	T	F
INPUT local coverage	Numeric	Sequencing data	Computed as a window percentile of 50 nt coverage windows across a transcript, identifies whether there is a local enrichment of reads in INPUT control	T	F
Background IP coverage	Numeric	Sequencing data	Proportion of IP fragments aligned to transcript that do not overlap detected peaks	T	F
Percentage of non-primary alignments	Numeric	Sequencing data	Frequency of reads at peak location that map to multiple sites	T	F
INPUT transcript coverage	Numeric	Sequencing data	Computed as percentile of all transcripts in INPUT data	T	F
Peak enrichment percentile	Numeric	Sequencing data	Peak enrichment normalised as a percentile of all peaks	T	F
Intronic	Boolean	Transcriptome annotation	Boolean, indicating whether the peak lies in an intron or exon	T	T
Transcript Length	Numeric	Transcriptome annotation	Transcript length (spliced product only, introns excluded), normalised as percentile of all input transcript lengths	F	F
Number of Exons	Numeric	Transcriptome annotation	Number of exons in transcript	F	F
Feature (intron/exon) length	Numeric	Transcriptome annotation	Length of feature (intron or exon) overlapping the detected peak, normalised as a percentile of all respective( intron or exon) feature lengths of input transcriptome annotation	T	F
Intergenic	Boolean	Transcriptome annotation	Boolean, indicating whether the peak lies in a region annotated to a known transcript	F	T
Number of alternative transcripts	Numeric	Transcriptome annotation	Number of alternative transcripts overlapping peak	T	F
3' UTR	Boolean	Transcriptome annotation	boolean, indicating whether the peak lies in 3' UTR region	T	T
5' UTR	Boolean	Transcriptome annotation	boolean, indicating whether the peak lies in 5' UTR region	T	T
UTR length	Numeric	Transcriptome annotation	Length of UTR sequence of transcript containing the peak. The longest transcript is used in case of overlapping transcripts	T	F
Coding	Boolean	Transcriptome annotation	boolean, indicating whether the peak lies in a coding transcript region	T	T
Distance to TSS	Numeric	Transcriptome annotation	Peak distance to transcription start site for transcript	F	F
Distance to TTS	Numeric	Transcriptome annotation	Peak distance to transcription termination site for transcript	F	F
Distance to nearest predicted miRNA	Numeric	External databases/user input data	Distance to nearest miRNA binding site - uses in-built database by default, requires additional data for references other than hg19, if unavailable is imputed	If input data is made available	F
Nearest miRNA prediction score	Numeric	External databases/user input data	The predicted binding score of nearest miRNA binding site, normalised to 0-1 range	If input data is made available	F
Total predicted miRNA binding sites in transcript	Numeric	External databases/user input	Total predicted miRNA binding sites in transcript	If input data is made available	F
Mean peak conservation score	Numeric	External databases(UCSC)/user input data	Mean phastcons conservation score of peak sequence	F	F
Max peak conservation score	Numeric	External databases(UCSC)/user input data	Maximum phastcons conservation score of immediate (50 nt) peak sequence	F	F
Mean peak extended sequence conservation score	Numeric	External databases(UCSC)/user input data	Mean PhastCons conservation score of 100 nt of sequence surrounding the detected peak position ( 201 nt total)	F	F
Max peak extended sequence conservation score	Numeric	External databases(UCSC)/user input data	Max PhastCons conversation score of 100 nt of sequence surrounding the detected peak position( 201 nt total)	F	F
Peak in stem structure	Boolean	Predicted secondary RNA structure	Whether nearest A to detected peak position is predicted to lie in a stem stucture	F	F
Peak in hairpin stem	Boolean	Predicted secondary RNA structure	Whether nearest A to detected peak position is predicted to lie in a stem structure preceding a hairpin	F	F
Peak in hairpin loop	Boolean	Predicted secondary RNA structure	Whether nearest A to detected peak position is predicted to lie in a loop structure of a hairpin	F	F
Peak in interior loop	Boolean	Predicted secondary RNA structure	Whether nearest A to detected peak position is predicted to lie in an interior loop structure	F	F
Peak in multi-loop	Boolean	Predicted secondary RNA structure	Whether nearest A to detected peak position is predicted to lie in a multi-loop structure	F	F
Proportion paired in peak	Numeric	Predicted secondary RNA structure	The proportion of bases predicted to be paired in immediate peak sequence (50 nt)	F	F
Nearest consensus A paired	Boolean	Predicted secondary RNA structure	Whether a particular nearest consensus sequence to peak position is predicted to be paired	F	F
Nearest RRACH consensus -1 R paired	Boolean	Predicted secondary RNA structure	Whether a particular nearest consensus sequence to peak position is predicted to be paired	F	F
Nearest RRACH consensus -2 R paired	Boolean	Predicted secondary RNA structure	Whether a particular nearest consensus sequence to peak position is predicted to be paired	F	F
Nearest RRACH consensus +1 C paired	Boolean	Predicted secondary RNA structure	Whether a particular nearest consensus sequence to peak position is predicted to be paired	F	F
Nearest RRACH consensus +2 H paired	Boolean	Predicted secondary RNA structure	Whether a particular nearest consensus sequence to peak position is predicted to be paired	F	F
